# Supplementary material for: Chemical Composition, Quality, and Bioactivity of Laurus nobilis L. Hydrosols from the Adriatic Regions of Croatia: Implications for Dermatological Applications
Source: Antioxidants (Basel). 2025 Jun 5;14(6):688. doi: 10.3390/antiox14060688 (PMC12189544; doi:10.3390/antiox14060688)
Supplement: Supplementary file 1 [file antioxidants-14-00688-s001.zip]

Archive with 1 entries (1 files):
- antioxidants-3594417-supplementary.pdf
